# Supplementary material for: Altered functional activity of the precuneus and superior temporal gyrus in patients with residual dizziness caused by benign paroxysmal positional vertigo
Source: Front Neurosci. 2023 Oct 12;17:1221579. doi: 10.3389/fnins.2023.1221579 (PMC10600499; doi:10.3389/fnins.2023.1221579)
Supplement: Supplementary file 1 [file Table_1.XLSX]

## Sheet: Sheet1
ID	Age	Gender	BPPV course（days）	Duration of RD（days）	Involved semicircular canal	Affected side	CRP times	Hypertension	Diabetes	Coronary heart disease	DHI	DHI-E	DHI-P	DHI-F	HAMA	HAMD
RD001	50	2	13	14	1	1	7	1	0	1	24	8	10	6	16	4
RD002	61	1	21	11	2	1	6	1	1	0	28	6	12	10	14	6
RD003	66	1	15	13	1	2	5	1	0	0	28	16	6	6	13	7
RD004	67	2	13	9	2	1	2	0	0	1	20	10	4	6	15	6
RD005	62	1	12	6	1	2	6	0	0	1	24	8	8	8	17	8
RD006	51	2	10	6	1	1	7	1	1	0	38	16	12	10	13	4
RD007	46	2	15	7	1	2	6	0	0	1	22	12	4	6	19	7
RD008	63	2	13	9	2	1	5	1	0	1	36	14	12	10	21	7
RD009	53	2	14	8	1	1	6	0	1	0	30	14	10	6	16	6
RD010	59	2	8	8	1	2	3	0	1	1	28	10	12	6	20	6
RD011	51	2	9	7	2	1	5	0	0	0	26	8	10	8	16	9
RD012	61	2	16	6	1	2	7	1	0	0	16	6	6	4	24	5
RD013	60	1	23	6	1	1	2	0	0	1	28	10	10	8	20	9
RD014	61	2	9	6	2	2	6	1	0	0	30	12	10	8	19	7
RD015	64	1	11	7	1	1	5	0	1	1	18	6	8	4	17	8
RD016	71	2	17	6	2	2	5	0	0	0	34	14	10	10	12	5
RD017	52	2	12	9	1	1	2	1	0	1	26	10	10	6	20	9
RD018	67	1	9	9	2	1	7	1	0	0	40	14	16	10	17	6
HC001	60	1
HC002	61	2
HC003	64	1
HC004	66	2
HC005	67	2
HC006	62	1
HC007	67	1
HC008	55	2
HC009	53	1
HC010	63	1
HC011	53	1
HC012	59	2
HC013	51	2
HC014	61	1
HC015	60	1
HC016	61	2
HC017	64	2
HC018	71	2
HC019	52	2
Note:
1.Gender: 1="Male" 2="Female"
2.Involved semicircular canal: 1="Horizontal semicircular canal" 2="Posterior semicircular canal"
3.Affected side: 1="Right side" 2="Left side"
4.hypertension/diabetes/coronary heart disease: 0="NO" 1="YES"
5.DHI=Total score of DHI scale
6.DHI-E=DHI scale emotional score
7.DHI-F=DHI Scale functional score
8.DHI-P=DHI scale physical score
9.HAMA=Hamilton Anxiety Inventory scale HAMD=Hamilton Depression Inventory scale
